# Supplementary material for: Integrative Gene-Centric Analysis Reveals Cellular Pathways Associated with Heritable Breast Cancer Predisposition
Source: Cancers (Basel). 2025 Dec 12;17(24):3969. doi: 10.3390/cancers17243969 (PMC12730325; doi:10.3390/cancers17243969)
Supplement: Supplementary file 1 [file cancers-17-03969-s001.zip]

Archive with 2 entries (2 files):
- cancers-3978096-supplementary.pdf
- cancers-3978096-supplementary.xlsx
